# Supplementary material for: Achieving three-dimensional lithium sulfide growth in lithium-sulfur batteries using high-donor-number anions
Source: Nat Commun. 2019 Jan 14;10:188. doi: 10.1038/s41467-018-07975-4 (PMC6331553; doi:10.1038/s41467-018-07975-4)
Supplement: Supplementary file 3 — Source Data [file 41467_2018_7975_MOESM3_ESM.xlsx]

## Sheet: Sheet1
Figure 4b		Lateral growth rates (N0kg2) of lithium sulfide calculated from tmax
			TFSI	Tf	Br
			Nokg^2	Nokg^2	Nokg^2
		Data1	1.41165e-09	4.35444e-10	2.09074e-10
		Data2	1.7468e-09	6.25239e-10	2.25864e-10
		Data3	2.29096e-09	8.34632e-10	2.91115e-10
		Data4	2.16069e-09	9.81161e-10	5.24922e-10
		Data5	1.46428e-09	8.48093e-10	4.00153e-10
		AVG	1.81488e-09	7.44914e-10	3.30226e-10
